# Supplementary material for: SARS-CoV-2 Variant-Specific Infectivity and Immune Profiles Are Detectable in a Humanized Lung Mouse Model
Source: Viruses. 2022 Oct 16;14(10):2272. doi: 10.3390/v14102272 (PMC9612296; doi:10.3390/v14102272)
Supplement: Supplementary file 1 [file viruses-14-02272-s001.zip]

Archive with 1 entries (1 files):
- viruses-1922596-supplementary.pdf
